# Supplementary material for: Discovery and Analyses of Caulimovirid-like Sequences in Upland Cotton (Gossypium hirsutum)
Source: Viruses. 2023 Jul 28;15(8):1643. doi: 10.3390/v15081643 (PMC10458927; doi:10.3390/v15081643)
Supplement: Supplementary file 1 [file viruses-15-01643-s001.zip]

Archive with 1 entries (1 files):
- viruses-2480933-supplementary.pdf
